# Supplementary material for: Ginsenoside Rg3 Alleviates ox-LDL Induced Endothelial Dysfunction and Prevents Atherosclerosis in ApoE−/− Mice by Regulating PPARγ/FAK Signaling Pathway
Source: Front Pharmacol. 2020 Apr 22;11:500. doi: 10.3389/fphar.2020.00500 (PMC7188907; doi:10.3389/fphar.2020.00500)
Supplement: Supplementary file 1 [file DataSheet_1.zip]

Archive with 23 entries (20 files):
- Supplementary materials/
- Supplementary materials/Original images of Western blots(Fig 1F).tif
- __MACOSX/
- __MACOSX/Supplementary materials/
- __MACOSX/Supplementary materials/._Original images of Western blots(Fig 1F).tif
- Supplementary materials/Original images of Western blots(Fig 2A).tif
- __MACOSX/Supplementary materials/._Original images of Western blots(Fig 2A).tif
- Supplementary materials/Original images of Western blots(Fig 1G).tif
- __MACOSX/Supplementary materials/._Original images of Western blots(Fig 1G).tif
- Supplementary materials/Original images of Western blots(Fig 2F).tif
- __MACOSX/Supplementary materials/._Original images of Western blots(Fig 2F).tif
- Supplementary materials/Original images of Western blots(Fig 5A).tif
- __MACOSX/Supplementary materials/._Original images of Western blots(Fig 5A).tif
- Supplementary materials/Original images of Western blots(Fig 3A).tif
- __MACOSX/Supplementary materials/._Original images of Western blots(Fig 3A).tif
- Supplementary materials/Original images of Western blots(Fig 2G).tif
- __MACOSX/Supplementary materials/._Original images of Western blots(Fig 2G).tif
- Supplementary materials/Original images of Western blots(Fig 5B).tif
- __MACOSX/Supplementary materials/._Original images of Western blots(Fig 5B).tif
- Supplementary materials/Original images of Western blots(Fig 2B).tif
- __MACOSX/Supplementary materials/._Original images of Western blots(Fig 2B).tif
- Supplementary materials/Original images of Western blots(Fig 1H).tif
- __MACOSX/Supplementary materials/._Original images of Western blots(Fig 1H).tif
